# Supplementary material for: RUBCN as a novel prognostic biomarker and therapeutic target in breast cancer
Source: PLoS One. 2026 Jan 27;21(1):e0341357. doi: 10.1371/journal.pone.0341357 (PMC12843558; doi:10.1371/journal.pone.0341357)
Supplement: S3 File — (XLSX) [file pone.0341357.s010.xlsx]

## Sheet: Sheet1
	siCtrl					siRUBCN#1					siRUBCN#2
0H	0.2456	0.301	0.2808	0.2684	0.2963	0.2933	0.2992	0.2934	0.279	0.2802	0.2596	0.2856	0.2829	0.2907	0.279
24H	0.4647	0.4546	0.4137	0.4463	0.4693	0.4125	0.437	0.4299	0.4329	0.4119	0.4152	0.4426	0.4109	0.4603	0.4253
48H	0.781	0.9049	0.9033	0.8116	0.7463	0.7448	0.6608	0.5753	0.6698	0.5174	0.4941	0.6134	0.543	0.4877	0.5253
72H	1.5445	1.2393	1.3542	1.6117	1.1502	0.7865	0.6429	0.7067	0.7978	0.5972	0.6294	0.6148	0.5847	0.54	0.4267
