# Supplementary material for: RUBCN as a novel prognostic biomarker and therapeutic target in breast cancer
Source: PLoS One. 2026 Jan 27;21(1):e0341357. doi: 10.1371/journal.pone.0341357 (PMC12843558; doi:10.1371/journal.pone.0341357)
Supplement: S5 File — (XLSX) [file pone.0341357.s012.xlsx]

## Sheet: Sheet1
Hole position	sample ID	Attribute	Dye	Inspection items	CT
A03	MDA-MB-231	Unknown	SYBR	β-actin	15.33
B03	MDA-MB-231	Unknown	SYBR	β-actin	15.89
C03	MDA-MB-231	Unknown	SYBR	β-actin	15.95
D03	MDA-MB-231	Unknown	SYBR	RUBCN	22.37
E03	MDA-MB-231	Unknown	SYBR	RUBCN	22.64
F03	MDA-MB-231	Unknown	SYBR	RUBCN	22.51
G03	MDA-MB-468	Unknown	SYBR	β-actin	16.12
H03	MDA-MB-468	Unknown	SYBR	β-actin	15.39
A04	MDA-MB-468	Unknown	SYBR	β-actin	15.24
B04	MDA-MB-468	Unknown	SYBR	RUBCN	23.16
C04	MDA-MB-468	Unknown	SYBR	RUBCN	23.35
D04	MDA-MB-468	Unknown	SYBR	RUBCN	22.92
E04	SK-BR-3	Unknown	SYBR	β-actin	15.26
F04	SK-BR-3	Unknown	SYBR	β-actin	15.51
G04	SK-BR-3	Unknown	SYBR	β-actin	16.04
H04	SK-BR-3	Unknown	SYBR	RUBCN	23.15
A05	SK-BR-3	Unknown	SYBR	RUBCN	22.71
B05	SK-BR-3	Unknown	SYBR	RUBCN	23.26
C05	MCF-7	Unknown	SYBR	β-actin	15.76
D05	MCF-7	Unknown	SYBR	β-actin	15.84
E05	MCF-7	Unknown	SYBR	β-actin	16.24
F05	MCF-7	Unknown	SYBR	RUBCN	23.49
G05	MCF-7	Unknown	SYBR	RUBCN	23.74
H05	MCF-7	Unknown	SYBR	RUBCN	23.65
A06	MCF-10A	Unknown	SYBR	β-actin	16.38
B06	MCF-10A	Unknown	SYBR	β-actin	16.47
C06	MCF-10A	Unknown	SYBR	β-actin	16.12
D06	MCF-10A	Unknown	SYBR	RUBCN	25.12
E06	MCF-10A	Unknown	SYBR	RUBCN	24.79
F06	MCF-10A	Unknown	SYBR	RUBCN	25.04
