# Supplementary material for: RUBCN as a novel prognostic biomarker and therapeutic target in breast cancer
Source: PLoS One. 2026 Jan 27;21(1):e0341357. doi: 10.1371/journal.pone.0341357 (PMC12843558; doi:10.1371/journal.pone.0341357)
Supplement: S6 File — (XLSX) [file pone.0341357.s013.xlsx]

## Sheet: Sheet1
Hole position	sample ID	Attribute	Dye	Inspection items	CT
A03	MDA-MB-231	Unknown	SYBR	ACT	14.27
B03	MDA-MB-231	Unknown	SYBR	ACT	14.84
C03	MDA-MB-231	Unknown	SYBR	ACT	14.59
D03	MDA-MB-231	Unknown	SYBR	RUBCN	21.64
E03	MDA-MB-231	Unknown	SYBR	RUBCN	21.36
F03	MDA-MB-231	Unknown	SYBR	RUBCN	21.18
G03	MDA-MB-231	Unknown	SYBR	ACT	16.34
H03	MDA-MB-231	Unknown	SYBR	ACT	16.28
A04	MDA-MB-231	Unknown	SYBR	ACT	16.19
B04	MDA-MB-231	Unknown	SYBR	siRUBCN-1	23.34
C04	MDA-MB-231	Unknown	SYBR	siRUBCN-1	23.57
D04	MDA-MB-231	Unknown	SYBR	siRUBCN-1	23.12
E04	MDA-MB-231	Unknown	SYBR	ACT	16.92
F04	MDA-MB-231	Unknown	SYBR	ACT	16.75
G04	MDA-MB-231	Unknown	SYBR	ACT	16.41
H04	MDA-MB-231	Unknown	SYBR	siRUBCN-2	24.02
A05	MDA-MB-231	Unknown	SYBR	siRUBCN-2	24.21
B05	MDA-MB-231	Unknown	SYBR	siRUBCN-2	24.83
